# Supplementary material for: Mycobacterium tuberculosis Infection Induces BCSFB Disruption but No BBB Disruption In Vivo: Implications in the Pathophysiology of Tuberculous Meningitis
Source: Int J Mol Sci. 2022 Jun 9;23(12):6436. doi: 10.3390/ijms23126436 (PMC9223849; doi:10.3390/ijms23126436)
Supplement: Supplementary file 1 [file ijms-23-06436-s001.zip]

Archive with 1 entries (1 files):
- ijms-1759353-supplementary.pdf
